# Supplementary material for: CLAVATA3 mediated simultaneous control of transcriptional and post-translational processes provides robustness to the WUSCHEL gradient
Source: Nat Commun. 2021 Nov 4;12:6361. doi: 10.1038/s41467-021-26586-0 (PMC8569176; doi:10.1038/s41467-021-26586-0)
Supplement: Supplementary file 7 — Source Data [file 41467_2021_26586_MOESM7_ESM.xlsx]

## Sheet: Figure 1
Figure 1g, 1h, 1i, 1j, 1k
	Figure 1g											Figure 1h
	wild type; pWUS::eGFP-WUS (Relative Fluorescence Units)											clv3-2; pWUS::eGFP-WUS (Relative Fluorescence Units)
	0hr			3hr MCLV3			6hr MCLV3					0hr			3hr MCLV3			6hr MCLV3
	L1 layer	L2 layer	L3 layer	L1 layer	L2 layer	L3 layer	L1 layer	L2 layer	L3 layer			L1 layer	L2 layer	L3 layer	L1 layer	L2 layer	L3 layer	L1 layer	L2 layer	L3 layer
Plant 1	8.24478	10.5756	24.0479	8.99912	14.5571	17.2408	8.69514	12.3179	27.9446		Plant 1	11.9599	35.8543	51.885	20.5314	41.8734	32.2394	22.8092	24.3055	29.3379
Plant 2	11.5657	15.9171	34.8884	3.9325	4.759	9.46978	7.08283	12.587	33.3167		Plant 2	14.0039	32.8493	57.5178	19.1527	25.7888	29.7555	16.3257	19.7581	29.2683
Plant 3	10.2066	15.9814	35.0458	6.0179	8.81767	20.038	6.4281	11.266	27.3674		Plant 3	10.4077	20.8872	45.5473	19.1406	16.6791	18.8147	19.9584	15.5571	14.7004
Plant 4	16.388	18.6	30.7998	6.62067	10.5285	19.8456	4.49467	8.75475	22.1465		Plant 4	11.0302	36.0569	69.4925	19.3381	32.0153	32.8804	34.421	43.0275	42.2899
Plant 5	6.34077	7.75293	35.2658	5.5585	7.58662	15.0851	6.6902	11.98	22.2363		Plant 5	13.034	24.551	45.2536	13.4526	13.0697	21.0398	22.8605	30.0283	23.9594
Plant 6	8.47603	12.2432	21.2205								Plant 6	9.4775	32.8966	79.9131	19.7528	18.3229	24.5174	13.9174	18.1341	16.6804
AVG	10.2037	13.5117	30.2114	6.22574	9.24977	16.3358	6.67819	11.3811	26.6023		AVG	11.6522	30.5159	58.2682	18.5614	24.6249	26.5412	21.7154	25.1351	26.0394
SD	3.21055	3.67806	5.62678	1.64894	3.25338	3.88717	1.34628	1.38575	4.15661		SD	1.53838	5.75334	12.6951	2.33413	9.91513	5.43211	6.54324	9.25951	9.18216
Student T-test				0.0494421	0.101549	0.00224334	0.0678983	0.296628	0.310092		Student T-test				0.00025224	0.277255	0.000439231	0.00739426	0.295577	0.000980674
	Figure 1i											Figure 1j												Figure 1k
Raw Ct (wild type and clv3-2)												Raw Ct (wild type)												Raw Ct (clv3-2)
	Experiment		Replicate	UBQ10	WUS	Experiment		Replicate	UBQ10	WUS			Experiment		Replicate	UBQ10	WUS	Experiment		Replicate	UBQ10	WUS			Experiment		Replicate	UBQ10	WUS	Experiment		Replicate	UBQ10	WUS
wild type	1		1	21.9351	31.4184	2		1	21.7783	31.5939		wild type 0 hr	1		1	21.9351	31.4184	2		1	21.7783	31.5939		clv3-2 0 hr	1		1	21.9351	31.4184	2		1	21.7783	31.5939
			2	22.0315	31.0478			2	21.963	31.2622					2	22.0315	31.0478			2	21.963	31.2622					2	22.0315	31.0478			2	21.963	31.2622
clv3-2	1		1	22.4109	27.6024	2		1	21.4551	27.0667		wild type 3hr MCLV3	1		1	21.9808	33.9205	2		1	22.2429	33.1074		clv3-2 3hr MCLV3	1		1	21.2573	31.5759	2		1	21.5443	30.2084
			2	21.715	27.7008			2	21.3139	27.2661					2	22.0434	33.9457			2	25.7875	33.047					2	21.1899	31.2187			2	21.518	30.2609
												wild type 6hr MCLV3	1		1	21.5033	33.592	2		1	21.4397	33.9314		clv3-2 6hr MCLV3	1		1	21.5006	30.0512	2		1	21.2512	29.4635
Calculated WUS transcript levels relative to UBQ10															2	21.494	33.6715			2	21.8313	33.5086					2	21.473	30.0702			2	21.1549	29.2661
	Experiment		Fold-difference			Experiment		Fold-difference
wild type	1		1			2		1				Calculated WUS transcript levels relative to UBQ10												Calculated WUS transcript levels relative to UBQ10
													Experiment		Fold-difference			Experiment		Fold-difference					Experiment		Fold-difference			Experiment		Fold-difference
clv3-2	1		13.8263			2		15.4073				wild type 0 hr	1		1			2		1				clv3-2 0 hr	1		1			2		1
												wild type 3hr MCLV3	1		0.177976			2		0.32212				clv3-2 3hr MCLV3	1		0.0706203			2		0.158098
												wild type 6hr MCLV3	1		0.219318			2		0.2063				clv3-2 6hr MCLV3	1		0.178361			2		0.288927

## Sheet: Figure 2
Figure 2i, 2j, 2k, 2l
	Figure 2i												Figure 2j
	Raw Ct (wild type)												Raw Ct (clv3-2)
		Experiment		Replicate	UBQ10	WUS	Experiment		Replicate	UBQ10	WUS			Experiment		Replicate	UBQ10	WUS	Experiment		Replicate	UBQ10	WUS
	WT 0 hr	1		1	21.9351	31.4184	2		1	21.7783	31.5939		clv3-2 0 hr	1		1	21.9351	31.4184	2		1	21.7783	31.5939
				2	22.0315	31.0478			2	21.963	31.2622					2	22.0315	31.0478			2	21.963	31.2622
	WT 24hr MCLV3	1		1	21.3864	33.0528	2		1	21.5628	33.8493		clv3-2 24hr MCLV3	1		1	21.952	30.5484	2		1	22.1208	30.5153
				2	21.2762	33.3131			2	21.6239	33.732					2	21.8505	30.411			2	21.7149	30.5558
	WT 48hr MCLV3	1		1	21.6319	33.6838	2		1	21.7663	33.2881		clv3-2 48hr MCLV3	1		1	21.7868	29.4441	2		1	21.4082	29.6759
				2	21.6017	33.6152			2	21.6518	33.0127					2	21.7779	29.4332			2	21.6931	29.7775
	WT 72hr MCLV3	1		1	21.5587	32.1301	2		1	21.9204	32.6499		clv3-2 72hr MCLV3	1		1	22.5655	29.4796	2		1	21.3709	29.5534
				2	21.3519	32.2242			2	23.2108	32.7974					2	21.5535	29.3557			2	21.2119	29.2008
	Calculated WUS transcript levels relative to UBQ10												Calculated WUS transcript levels relative to UBQ10
		Experiment					Experiment							Experiment					Experiment
	WT 0 hr	1		1			2		1				clv3-2 0 hr	1		1			2		1
	WT 24hr MCLV3	1		0.299341			2		0.196443				clv3-2 24hr MCLV3	1		0.1334			2		0.128334
	WT 48hr MCLV3	1		0.216638			2		0.306172				clv3-2 48hr MCLV3	1		0.274509			2		0.224823
	WT 72hr MCLV3	1		0.601087			2		0.411554				clv3-2 72hr MCLV3	1		0.278522			2		0.286467
	Figure 2k														Figure 2l
	wild type; pWUS::eGFP-WUS (Relative Fluorescence Units)														clv3-2; pWUS::eGFP-WUS (Relative Fluorescence Units)
	0hr			24hr MCLV3			48hr MCLV3			72hr MCLV3					0hr			24hr MCLV3			48hr MCLV3			72hr MCLV3
	L1 layer	L2 layer	L3 layer	L1 layer	L2 layer	L3 layer	L1 layer	L2 layer	L3 layer	L1 layer	L2 layer	L3 layer			L1 layer	L2 layer	L3 layer	L1 layer	L2 layer	L3 layer	L1 layer	L2 layer	L3 layer	L1 layer	L2 layer	L3 layer
Plant 1	8.24478	10.5756	24.0479	11.0082	17.2474	36.0042	11.2376	17.1541	38.5528	10.4112	14.2291	23.8181		Plant 1	11.9599	35.8543	51.885	25.9707	32.833	26.7171	16.3176	24.1579	43.4282	11.5325	19.2718	32.5721
Plant 2	11.5657	15.9171	34.8884	7.0432	12.2256	37.2306	8.6255	16.9266	20.666	8.492	15.6315	30.702		Plant 2	14.0039	32.8493	57.5178	30.8449	33.3609	26.4015	16.0147	21.421	25.5203	10.8464	17.555	34.8247
Plant 3	10.2066	15.9814	35.0458	13.7097	16.499	26.3301	9.83625	11.278	26.6842	6.62222	9.80687	21.4062		Plant 3	10.4077	20.8872	45.5473	14.6254	14.8306	23.9138	16.5788	28.1995	69.1493	7.38528	10.9297	20.8061
Plant 4	16.388	18.6	30.7998	13.5697	18.412	38.8933	12.5562	19.571	44.2982					Plant 4	11.0302	36.0569	69.4925	26.5405	35.9361	61.5367	17.9987	35.3123	66.3891	5.7292	6.4884	12.479
Plant 5	6.34077	7.75293	35.2658											Plant 5	13.034	24.551	45.2536	16.563	23.2438	30.2131	16.3529	26.5288	33.3948	12.2965	11.062	20.6848
Plant 6	8.47603	12.2432	21.2205											Plant 6	9.4775	32.8966	79.9131				10.2455	24.8421	37.1485
AVG	10.2037	13.5117	30.2114	11.3327	16.096	34.6145	10.5639	16.2324	32.5503	8.50849	13.2225	25.3088		AVG	11.6522	30.5159	58.2682	22.9089	28.0409	33.7564	15.5847	26.7436	45.8384	9.55798	13.0614	24.2734
SD	3.21055	3.67806	5.62678	2.69997	2.33622	4.89171	1.47565	3.04236	9.35	1.54691	2.48214	3.93867		SD	1.53838	5.75334	12.6951	6.23585	7.88828	14.0344	2.47098	4.3631	16.4049	2.54709	4.70124	8.29708
														Student T-test				0.0038407	0.600241	0.0225216	0.0128731	0.269828	0.20993	0.163009	0.000826305	0.0012001

## Sheet: Figure 3
Figure 3k, 3l
	Figure 3k
	wild type; p35S::eGFP-WUS-GR (Relative Fluorescence Units)
	Uninduced			Dex-6hr			Dex-24h			Dex+MCLV3-24h			Dex+LEP-B-24h
	L1 layer	L2 layer	L3 layer	L1 layer	L2 layer	L3 layer	L1 layer	L2 layer	L3 layer	L1 layer	L2 layer	L3 layer	L1 layer	L2 layer	L3 layer
Plant 1	25.1246	23.4897	37.201	32.0013	26.8784	36.1801	11.0766	9.5435	16.327	13.7545	17.2145	17.8617	52.135	25.8911	33.778
Plant 2	33.6312	27.5471	31.6616	23.9236	20.6062	45.3319	12.381	12.4385	12.4868	18.2152	11.7919	19.8873	22.5914	16.2234	23.2888
Plant 3	17.369	15.3679	22.3818	58.5984	31.5148	52.7964	11.213	9.1877	12.6082	28.8397	28.736	35.1146	19.4692	23.9759	20.5837
Plant 4	15.8421	19.416	21.0384	35.1227	22.8981	55.1776	11.0343	8.5276	10.6124	24.134	17.56	20.765	24.7884	15.2303	14.8888
Plant 5	26.6522	18.1185	21.011	39.6717	30.1246	50.473	15.8172	12.2774	13.2816	23.7492	19.3898	24.2283	24.5901	30.5591	32.7437
AVG	23.7238	20.7878	26.6588	37.8635	26.4044	47.9918	12.3044	10.3949	13.0632	21.7385	18.9384	23.5714	28.7148	22.376	25.0566
SD	6.4992	4.27483	6.6022	11.5707	4.14952	6.74487	1.82524	1.63642	1.85718	5.2224	5.51617	6.12742	11.8652	5.84456	7.23422
Student T-test										0.00921444	0.0178795	0.0111475	0.0256871	0.00424756	0.0123946
	Figure 3l
	clv3-2; p35S::eGFP-WUS-GR (Relative Fluorescence Units)
	Uninduced			Dex-3hr			Dex-6h			Dex+MCLV3-6h			Dex+LEP-B-6h
	L1 layer	L2 layer	L3 layer	L1 layer	L2 layer	L3 layer	L1 layer	L2 layer	L3 layer	L1 layer	L2 layer	L3 layer	L1 layer	L2 layer	L3 layer
Plant 1	22.6476	17.7973	31.0281	19.9211	14.2735	30.3611	16.6185	14.6274	16.2291	23.5724	21.286	30.2908	20.7043	19.8385	52.7403
Plant 2	11.0971	13.3108	27.2987	21.9435	25.6978	28.9901	16.5226	10.9037	19.1926	31.4832	23.839	37.0611	31.4589	30.8984	35.1756
Plant 3	13.2263	8.26025	26.0286	24.7196	18.3029	37.5958	14.5874	14.8433	21.1472	23.8159	19.811	22.4825	32.3263	20.147	48.0499
Plant 4	15.2822	16.9304	31.7443	21.8164	21.509	25.7855	20.2626	8.9914	11.8855	21.6187	11.3402	24.114	26.8274	21.2221	21.5512
Plant 5	14.6316	17.7539	30.4028	20.3135	15.286	26.2829	15.4015	7.58167	12.929	18.8716	13.2018	31.6561	21.2462	17.729	31.9011
Plant 6	14.3229	14.3947	15.7571
Plant 7	16.7047	16.0143	23.3377
AVG	15.416	14.9231	26.5139	21.7428	19.0138	29.8031	16.6785	11.3895	16.2767	23.8724	17.8956	29.1209	26.5126	21.967	37.8836
SD	3.36437	3.13429	5.20311	1.68927	4.18986	4.24809	1.94304	2.92912	3.54164	4.19774	4.80608	5.29114	4.89559	4.60712	11.2601
Student T-test										0.014436	0.0495401	0.00376394	0.00575333	0.0047082	0.00639224

## Sheet: Figure 4
Figure 4c, 4f
	Figure 4c								Figure 4f
	wild type; pWUS::eGFP-WUS (Relative Fluorescence Units)								clv3-2; pWUS::eGFP-WUS (Relative Fluorescence Units)
	Mock			24hr LEP-B					Mock			24hr LEP-B
	L1 layer	L2 layer	L3 layer	L1 layer	L2 layer	L3 layer			L1 layer	L2 layer	L3 layer	L1 layer	L2 layer	L3 layer
Plant 1	11.1685	13.7965	30.8091	11.5959	19.8867	36.2329		Plant 1	13.2345	48.0415	102.848	53.209	67.211	116.148
Plant 2	4.66984	8.32111	25.5363	11.8076	16.072	38.3377		Plant 2	23.497	37.3875	88.3627	21.4537	56.3282	136.673
Plant 3	6.25948	15.0144	28.6026	13.2064	15.9491	54.8174		Plant 3	11.1247	8.1454	40.5757	22.3365	57.7112	79.0165
Plant 4	6.83505	17.5138	32.4884	12.9849	20.9582	67.4432		Plant 4	13.4977	16.6724	40.6634	45.08	66.0807	52.8116
Plant 5	14.2856	9.23987	22.526	35.4687	59.5888	110.59		Plant 5	14.578	24.3013	57.752	31.638	54.7824	51.4068
Plant 6				17.6	41.0097	145.643		Plant 6	10.6015	16.471	33.386
AVG	8.64369	12.7771	27.9925	17.1106	28.9108	75.5108		AVG	14.4223	25.1698	60.598	34.7434	60.4227	87.2112
SD	3.54831	3.48853	3.58985	8.44648	16.1505	39.9312		SD	4.28393	13.6067	26.1496	12.554	5.17732	34.1064
Student T-test				0.0908909	0.0787662	0.0399742		Student T-test				0.00839677	0.000791141	0.218181

## Sheet: Figure 5
Figure 5c, 5d
	Figure 5c										Figure 5d
	Calculated WUS nuclear L3:L1 ratio										Nuclear Export Rates from Simulation
	wild type				clv3-2						wild type simulation			clv3-2 simulation
	Experimental		Simulation		Experimental		Simulation				L1 layer	L2 layer	L3 layer	L1 layer	L2 layer	L3 layer
	3.34393		3.14289		4.44617		4.00217			Sim 1	0.219397	1.14741	0.837971	1.6	1.6	0.837971
										Sim 2	0.273146	1.02819	0.831904	1.6	1.6	0.831904
	pWUS::eGFP-WUS (Relative Fluorescence Units)									Sim 3	0.195656	0.897195	0.858709	1.6	1.6	0.858709
	wild type				clv3-2					Sim 4	0.248383	0.622298	0.854819	1.6	1.6	0.854819
	Experimental		Simulation		Experimental		Simulation			Sim 5	0.148144	0.622855	0.843985	1.6	1.6	0.843985
	L1 layer	L3 layer	L1 layer	L3 layer	L1 layer	L3 layer	L1 layer	L3 layer		Sim 6	0.118366	0.645886	0.849675	1.6	1.6	0.849675
Plant/Sim 1	11.193	30.9687	4.82858	21.5047	10.1959	38.1126	7.95129	34.1623		Sim 7	0.2316	0.282794		1.6	1.6
Plant/Sim 2	8.9158	34.4495	4.97959	21.1763	10.219	45.6484	8.33107	35.6842		Sim 8	0.0954738			1.6
Plant/Sim 3	6.9182	45.1926	4.9954	12.2008	4.4864	29.4803	8.33542	29.6485		AVG	0.191271	0.749518	0.846177	1.6	1.6	0.846177
Plant/Sim 4	12.198	24.4342	4.83295	11.9974	9.48683	35.7952	8.05121	31.5653		SD	0.0599523	0.272182	0.00930779	2.22045e-16	2.22045e-16	0.00930779
Plant/Sim 5	7.7895	27.8152	4.93793	14.1147	6.414	35.1208	8.54364	33.6074
Plant/Sim 6	7.755	22.0775	5.05314	10.0496	10.0205	41.9611	8.58209	32.78
Plant/Sim 7	8.50225	26.6388	4.50271		11.089	47.7703	7.80323
Plant/Sim 8			4.49385		10.5548	48.3098	8.18222
AVG	9.03882	30.2252	4.82802	15.1739	9.05831	40.2748	8.22252	32.9079
SD	1.79801	7.18144	0.20349	4.51695	2.1797	6.32742	0.259153	1.92412
	* For simulations, the individual data points represent nuclear level in a single cell derived from the deterministic model.

## Sheet: Supplementary Figure 1
Supplementary Figure 1e
	Supplementary Figure 1e
	Raw Ct
		Experiment		Replicate	UBQ10	WUS	Experiment		Replicate	UBQ10	WUS
WT	0hr	1		1	21.9351	31.4184	2		1	21.7783	31.5939
				2	22.0315	31.0478			2	21.963	31.2622
	3hr sCLV3	1		1	22.0115	31.4884	2		1	22.2697	31.2357
				2	22.038	31.7346			2	23.2813	30.9947
	6hr sCLV3	1		1	21.4353	30.1992	2		1	21.3643	30.1912
				2	21.376	30.9801			2	21.3293	30.3596
	24hr sCLV3	1		1	21.9153	31.6345	2		1	22.0166	30.1119
				2	22.043	31.3124			2	21.9126	30.3823
	48hr sCLV3	1		1	22.4077	31.2634	2		1	21.6464	30.1944
				2	21.8618	31.2613			2	21.8387	30.3012
	72hr sCLV3	1		1	22.0939	30.56	2		1	21.4598	30.6489
				2	21.8036	30.3422			2	21.5726	30.6715
clv3-2	0hr	1		1	21.9351	31.4184	2		1	21.7783	31.5939
				2	22.0315	31.0478			2	21.963	31.2622
	3hr sCLV3	1		1	22.6211	27.7331	2		1	21.726	27.5578
				2	21.9345	27.4728			2	21.9803	27.5
	6hr sCLV3	1		1	20.9966	27.9988	2		1	21.4857	27.3165
				2	21.7611	27.6057			2	21.4243	27.8321
	24hr sCLV3	1		1	23.0559	28.2263	2		1	21.4322	27.9611
				2	21.4691	27.2022			2	21.5721	27.3933
	48hr sCLV3	1		1	21.579	27.7277	2		1	21.8016	27.5209
				2	21.6721	27.1398			2	21.6704	27.343
	72hr sCLV3	1		1	21.9639	27.7793	2		1	21.6335	27.4537
				2	22.2683	27.1138			2	24.0035	27.1839
	Calculated WUS transcript levels relative to UBQ10
		Experiment		Fold-difference			Experiment		Fold-difference
WT	0hr	1		1			2		1
	3hr sCLV3	1		0.889656			2		1.25493
	6hr sCLV3	1		1.8065			2		2.24616
	24hr sCLV3	1		0.978982			2		2.29059
	48hr sCLV3	1		1.13328			2		2.28951
	72hr sCLV3	1		1.98861			2		1.72027
clv3-2	0hr	1		15.99			2		17.8184
	3hr sCLV3	1		16.5393			2		17.4098
	6hr sCLV3	1		14.4051			2		16.8704
	24hr sCLV3	1		15.3109			2		15.6549
	48hr sCLV3	1		18.5973			2		18.6205
	72hr sCLV3	1		18.4327			2		20.1395

## Sheet: Supplementary Figure 4
Supplementary Figure 4i, 4j
	Supplementary Figure 4i
	wild type; p35S::eGFP-GR (Relative Fluorescence Units)
	Uninduced			Dex-6hr			Dex-24h			Dex+MCLV3-24h
	L1 layer	L2 layer	L3 layer	L1 layer	L2 layer	L3 layer	L1 layer	L2 layer	L3 layer	L1 layer	L2 layer	L3 layer
Plant 1	29.1728	27.4852	36.6645	41.6888	27.0746	24.3725	46.5178	43.3478	48.0282	35.1838	20.7916	23.8826
Plant 2	27.6674	11.177	27.0221	21.4417	24.9668	39.0417	48.5972	34.3112	39.1758	38.0976	35.424	37.5427
Plant 3	26.1422	22.3154	24.3953	41.5866	24.2226	35.6857	38.5958	26.6262	27.9973	55.7314	35.863	26.8112
AVG	27.6608	20.3259	29.3606	34.9057	25.4213	33.0333	44.5703	34.7617	38.4004	43.0043	30.6929	29.4121
SD	1.23723	6.8048	5.27479	9.52059	1.20788	6.2755	4.30903	6.83399	8.19593	9.07772	7.00355	5.87215
Student T-test										0.836354	0.588098	0.275928
	Supplementary Figure 4j
	clv3-2; p35S::eGFP-GR (Relative Fluorescence Units)
	Uninduced			Dex-6hr			Dex-24h			Dex+MCLV3-24h
	L1 layer	L2 layer	L3 layer	L1 layer	L2 layer	L3 layer	L1 layer	L2 layer	L3 layer	L1 layer	L2 layer	L3 layer
Plant 1	15.4052	9.756	15.9657	16.8418	12.7988	54.5768	33.15	17.7822	12.082	20.9086	16.3138	28.8216
Plant 2	16.4794	13.3884	33.3918	13.2494	22.0994	60.283	24.1516	15.8107	45.5618	18.0124	14.9094	18.6884
Plant 3	5.0806	8.6222	14.7512	12.8906	8.9692	34.5776				21.956	18.4796	37.707
Plant 4				25.602	16.1822	28.7078
AVG	12.3217	10.5889	21.3695	17.1459	15.0124	44.5363	28.6508	16.7965	28.8219	20.2923	16.5676	28.4057
SD	5.139	2.03296	8.51547	5.12075	4.8222	13.2145	4.4992	0.985725	16.7399	1.6679	1.46854	7.76988
Student T-test										0.107976	0.890487	0.978684

## Sheet: Supplementary Figure 6
Supplementary Figure 6c
	Supplementary Figure 6c
	Uninduced cytoplasmic levels
	p35S::eGFP-WUS-GR			p35S::eGFP-WUS-[EARLM]-GR
	L1 layer	L2 layer	L3 layer	L1 layer	L2 layer	L3 layer
Plant 1	43.7313	57.9457	69.5457	44.2512	51.0265	54.1917
Plant 2	18.6607	7.96566	7.91712	144.093	145.633	151.722
Plant 3	17.8839	10.263	8.15704	177.059	158.595	169.168
Plant 4	17.7676	13.1248	10.4707	117.234	109.293	104.622
Plant 5	18.6831	13.149	15.0345	96.806	99.9085	91.7477
Plant 6	13.0223	10.8716	9.55012	74.1207	47.5572	68.0272
Plant 7	12.1673	9.20794	7.79324	53.2287	32.3814	31.8513
Plant 8	37.6103	51.365	53.1472
AVG	22.4408	21.7366	22.702	100.97	92.0565	95.9042
SE	3.85005	6.76982	8.05744	16.9923	17.427	17.6105

## Sheet: Supplementary Figure 8
Supplementary Figure 8d, 8e, 8f, 8g, 8h, 8i, 8j, 8k, 8l, 8m
	Supplementary Figure 8d								Supplementary Figure 8e								Supplementary Figure 8f								Supplementary Figure 8g
	Nuclear WUS in WT; pWUS::eGFP-WUS								Cytoplasmic WUS in WT; pWUS::eGFP-WUS								Nuclear WUS in VM; pWUS::eGFP-WUS								Cytoplasmic WUS in VM; pWUS::eGFP-WUS
	VM			IM					VM			IM					WT			clv3-2					WT			clv3-2
	L1 layer	L2 layer	L3 layer	L1 layer	L2 layer	L3 layer			L1 layer	L2 layer	L3 layer	L1 layer	L2 layer	L3 layer			L1 layer	L2 layer	L3 layer	L1 layer	L2 layer	L3 layer			L1 layer	L2 layer	L3 layer	L1 layer	L2 layer	L3 layer
Plant 1	11.193	13.004	30.9687	12.6324	21.7016	31.9012		Plant 1	7.0896	10.4277	13.2892	6.69975	9.43737	10.7356		Plant 1	11.193	13.004	30.9687	10.1959	14.3075	38.1126		Plant 1	7.0896	10.4277	13.2892	7.83609	8.9845	15.5999
Plant 2	8.9158	16.523	34.4495	17.4753	25.4524	42.5973		Plant 2	5.857	8.38117	13.9086	5.98046	7.92179	10.3459		Plant 2	8.9158	16.523	34.4495	10.219	30.462	45.6484		Plant 2	5.857	8.38117	13.9086	8.08	11.7348	14.9863
Plant 3	6.9182	18.118	45.1926	9.97667	9.7522	31.9217		Plant 3	4.4226	7.71325	13.7806	3.62733	5.7602	9.40957		Plant 3	6.9182	18.118	45.1926	4.4864	17.1597	29.4803		Plant 3	4.4226	7.71325	13.7806	4.3272	10.4127	8.0203
Plant 4	12.198	14.0005	24.4342	8.4593	18.9452	34.4427		Plant 4	5.3398	7.483	9.09183	5.24933	6.83756	9.08917		Plant 4	12.198	14.0005	24.4342	9.48683	17.1198	35.7952		Plant 4	5.3398	7.483	9.09183	6.65267	7.527	9.65377
Plant 5	7.7895	9.169	27.8152					Plant 5	6.33725	6.8434	12.1519					Plant 5	7.7895	9.169	27.8152	6.414	14.6898	35.1208		Plant 5	6.33725	6.8434	12.1519	4.36825	7.957	9.59409
Plant 6	7.755	15.837	22.0775					Plant 6	5.07025	7.7556	8.41942					Plant 6	7.755	15.837	22.0775	10.0205	21.6532	41.9611		Plant 6	5.07025	7.7556	8.41942	7.39725	11.283	13.4813
Plant 7	8.50225	16.3126	26.6388					Plant 7	6.357	9.2132	13.8697					Plant 7	8.50225	16.3126	26.6388	11.089	36.3175	47.7703		Plant 7	6.357	9.2132	13.8697	6.6555	14.7635	12.691
AVG	9.03882	14.7092	30.2252	12.1359	18.9629	35.2157		AVG	5.78193	8.25962	12.073	5.38922	7.48923	9.89506		Plant 8				10.5548	21.8853	48.3098		Plant 8				6.4151	13.067	14.0466
SD	1.79801	2.74789	7.18144	3.42547	5.79765	4.38528		SD	0.837041	1.12035	2.17895	1.13917	1.35983	0.669875		AVG	9.03882	14.7092	30.2252	9.05831	21.6993	40.2748		AVG	5.78193	8.25962	12.073	6.46651	10.7162	12.2592
																SD	1.79801	2.74789	7.18144	2.1797	7.38127	6.32742		SD	0.837041	1.12035	2.17895	1.34154	2.34895	2.62992
																Student T-test				0.986356	0.0462578	0.0188198		Student T-test				0.297409	0.0350693	0.89252
	Supplementary Figure 8h														Supplementary Figure 8i
	WUS levels in WT														WUS levels in clv3-2
	Nucleus						Cytoplasm								Nucleus						Cytoplasm
	VM			SIM			VM			SIM					VM			SIM			VM			SIM
	L1 layer	L2 layer	L3 layer	L1 layer	L2 layer	L3 layer	L1 layer	L2 layer	L3 layer	L1 layer	L2 layer	L3 layer			L1 layer	L2 layer	L3 layer	L1 layer	L2 layer	L3 layer	L1 layer	L2 layer	L3 layer	L1 layer	L2 layer	L3 layer
Plant 1	11.193	13.004	30.9687	4.82858	5.78373	21.5047	7.0896	10.4277	13.2892	9.85837	9.85837	19.1976		Plant 1	10.1959	14.3075	38.1126	7.95129	13.7936	34.1623	7.83609	8.9845	15.5999	20.8611	20.8611	26.9432
Plant 2	8.9158	16.523	34.4495	4.97959	5.59256	21.1763	5.857	8.38117	13.9086	9.2709	9.2709	18.9942		Plant 2	10.219	30.462	45.6484	8.33107	12.7433	35.6842	8.08	11.7348	14.9863	20.1021	20.1021	27.9257
Plant 3	6.9182	18.118	45.1926	4.9954	5.99776	12.2008	4.4226	7.71325	13.7806	9.57647	9.57647	15.8971		Plant 3	4.4864	17.1597	29.4803	8.33542	15.3655	29.6485	4.3272	10.4127	8.0203	21.8701	21.8701	24.1318
Plant 4	12.198	14.0005	24.4342	4.83295	5.4496	11.9974	5.3398	7.483	9.09183	8.12311	8.12311	15.7671		Plant 4	9.48683	17.1198	35.7952	8.05121	12.6859	31.5653	6.65267	7.527	9.65377	20.0576	20.0576	25.3749
Plant 5	7.7895	9.169	27.8152	4.93793	5.72234	14.1147	6.33725	6.8434	12.1519	8.50852	8.50852	16.6299		Plant 5	6.414	14.6898	35.1208	8.54364	13.2193	33.6074	4.36825	7.957	9.59409	20.4583	20.4583	26.6402
Plant 6	7.755	15.837	22.0775	5.05314	4.89917	10.0496	5.07025	7.7556	8.41942	7.3821	7.3821	14.3628		Plant 6	10.0205	21.6532	41.9611	8.58209	11.6665	32.78	7.39725	11.283	13.4813	19.1978	19.1978	26.1431
Plant 7	8.50225	16.3126	26.6388	4.50271	5.35301		6.357	9.2132	13.8697	7.22866	7.22866			Plant 7	11.089	36.3175	47.7703	7.80323	12.2127		6.6555	14.7635	12.691	19.6755	19.6755
Plant 8				4.49385										Plant 8	10.5548	21.8853	48.3098	8.18222			6.4151	13.067	14.0466
AVG	9.03882	14.7092	30.2252	4.82802	5.5426	15.1739	5.78193	8.25962	12.073	8.56402	8.56402	16.8081		AVG	9.05831	21.6993	40.2748	8.22252	13.0981	32.9079	6.46651	10.7162	12.2592	20.3175	20.3175	26.1932
SD	1.79801	2.74789	7.18144	0.20349	0.329223	4.51695	0.837041	1.12035	2.17895	0.969365	0.969365	1.75184		SD	2.1797	7.38127	6.32742	0.259153	1.11923	1.92412	1.34154	2.34895	2.62992	0.802297	0.802297	1.20315
	Supplementary Figure 8j
	WUS N:C Ratio
	WT						clv3-2
	VM			SIM			VM			SIM
	L1 layer	L2 layer	L3 layer	L1 layer	L2 layer	L3 layer	L1 layer	L2 layer	L3 layer	L1 layer	L2 layer	L3 layer
	1.56329	1.78085	2.50353	0.563756	0.647196	0.902773	1.4008	2.02491	3.28528	0.404701	0.644672	1.25636
	Supplementary Figure 8k											Supplementary Figure 8l											Supplementary Figure 8m
	Nuclear WUS levels - WUS perturbation in Transcription only model											Nuclear WUS levels - WUS perturbation in Dual Regulation model											Nuclear WUS levels - WUS perturbation in Dual with Spatial CLV3 regulation model
	WUS 100%			WUS 120%			WUS 75%					WUS 100%			WUS 120%			WUS 75%					WUS 100%			WUS 120%			WUS 75%
	L1 layer	L2 layer	L3 layer	L1 layer	L2 layer	L3 layer	L1 layer	L2 layer	L3 layer			L1 layer	L2 layer	L3 layer	L1 layer	L2 layer	L3 layer	L1 layer	L2 layer	L3 layer			L1 layer	L2 layer	L3 layer	L1 layer	L2 layer	L3 layer	L1 layer	L2 layer	L3 layer
Sim 1	3.70759	5.24684	41.1654	10.5413	16.158	72.5766	2.68654	3.79102	28.6647		Sim 1	4.54684	4.3014	20.9882	5.47005	5.12534	28.9171	1.30069	1.59397	2.42499		Sim 1	4.54697	4.30144	20.9894	5.47005	5.12534	28.9171	2.68377	2.89076	12.127
Sim 2	3.79244	5.01779	40.7376	11.0371	15.4376	76.5149	2.74382	3.59558	28.2426		Sim 2	4.6462	4.19888	20.3293	5.49627	4.97043	28.6748	1.36229	1.6716	2.52727		Sim 2	4.64644	4.19893	20.3316	5.49627	4.97043	28.6748	2.72165	2.77528	12.1775
Sim 3	3.81228	5.0759	32.0657	11.0519	17.2632	61.9349	2.74292	3.66151	19.6713		Sim 3	4.70463	5.36997	11.1034	5.60591	5.79347	19.8958	1.38003	1.6256	2.56246		Sim 3	4.70476	5.37003	11.1039	5.60591	5.79347	19.8958	3.1482	3.31384	8.79951
Sim 4	3.78944	4.56635	31.5931	10.6691	15.4718	65.6859	2.7303	3.30792	19.5625		Sim 4	4.48441	4.55195	10.9025	5.40423	5.36323	19.8323	1.36125	1.71021	2.58487		Sim 4	4.48451	4.55204	10.9034	5.40423	5.36323	19.8323	2.85248	2.76446	8.94963
Sim 5	3.7645	4.74194	34.5734	11.3447	15.8874	70.9041	2.72544	3.40194	22.2756		Sim 5	4.71143	4.97568	12.2654	5.64976	5.65124	22.5561	1.37538	1.67534	2.60886		Sim 5	4.71167	4.97579	12.2667	5.64976	5.65124	22.5561	3.29739	3.13523	9.47821
Sim 6	3.80129	4.28395	29.4401	11.4101	14.6478	68.7911	2.7414	3.10491	15.985		Sim 6	4.83744	4.04977	9.52735	5.76334	4.81904	15.8049	1.36727	1.77584	2.73933		Sim 6	4.83766	4.04991	9.52782	5.76334	4.81904	15.805	3.6931	2.4975	7.89024
Sim 7	3.65626	4.35581		10.3687	15.1777		2.62729	3.14072			Sim 7	4.17971	4.84342		5.07421	5.68361		1.33488	1.70999			Sim 7	4.17986	4.84356		5.07421	5.68361		2.68848	3.39625
Sim 8	3.69334			10.9122			2.66685				Sim 8	4.32702			5.35629			1.33846				Sim 8	4.32718			5.35629			3.53231
AVG	3.75214	4.75551	34.9292	10.9169	15.7205	69.4013	2.70807	3.42909	22.4003		AVG	4.55471	4.61301	14.186	5.47751	5.34377	22.6135	1.35253	1.68037	2.57463		AVG	4.55488	4.6131	14.1871	5.47751	5.34377	22.6135	3.07717	2.96762	9.90369
SD	0.0545859	0.344537	4.5132	0.346762	0.773357	4.70581	0.0404462	0.243897	4.6556		SD	0.203966	0.438695	4.64911	0.197161	0.353569	4.79505	0.0246559	0.0553564	0.0941481		SD	0.203992	0.438695	4.64957	0.197161	0.353569	4.79505	0.374631	0.301633	1.6572

## Sheet: Supplementary Figure 9
Supplementary Figure 9e, 9f
	Supplementary Figure 9e								Supplementary Figure 9f
	WT; p35S::eGFP-WUS-GR								clv3-2; p35S::eGFP-WUS-GR
	Uninduced			Uninduced+MCLV3 24hr					Uninduced			Uninduced+MCLV3 24hr
	L1 layer	L2 layer	L3 layer	L1 layer	L2 layer	L3 layer			L1 layer	L2 layer	L3 layer	L1 layer	L2 layer	L3 layer
Plant 1	25.1246	23.4897	37.201	18.16	14.1492	19.1186		Plant 1	22.6476	17.7973	31.0281	21.8166	23.8454	35.0036
Plant 2	33.6312	27.5471	31.6616	21.5238	19.2234	22.8355		Plant 2	11.0971	13.3108	27.2987	22.6729	17.4379	41.9284
Plant 3	17.369	15.3679	22.3818	20.1856	14.322	18.7186		Plant 3	13.2263	8.26025	26.0286	12.8123	10.7068	21.6978
Plant 4	15.8421	19.416	21.0384					Plant 4	15.2822	16.9304	31.7443	31.0893	25.4683	40.6634
Plant 5	26.6522	18.1185	21.011					Plant 5	14.6316	17.7539	30.4028
AVG	23.7238	20.7878	26.6588	19.9564	15.8982	20.2243		Plant 6	14.3229	14.3947	15.7571
SD	6.4992	4.27483	6.6022	1.38278	2.35234	1.85367		Plant 7	16.7047	16.0143	23.3377
Student T-test				0.423871	0.165565	0.20307		AVG	15.416	14.9231	26.5139	22.0978	19.3646	34.8233
								SD	3.36437	3.13429	5.20311	6.47067	5.83099	8.01405
								Student T-test				0.0722196	0.171546	0.0924528

[truncated: 2 more sheets: Supplementary Figure 14, Supplementary Figure 19]
